# Supplementary material for: Class Effect Unveiled: PPARγ Agonists and MEK Inhibitors in Cancer Cell Differentiation
Source: Cells. 2024 Sep 9;13(17):1506. doi: 10.3390/cells13171506 (PMC11394433; doi:10.3390/cells13171506)
Supplement: Supplementary file 1 [file cells-13-01506-s001.zip]

Archive with 1 entries (1 files):
- cells-3151723-supplementary.pdf
